# Supplementary material for: Too Early to Tell? Balancing Diagnostic Accuracy of Newborn Screening for Propionic Acidemia Versus a Timely Referral
Source: Int J Neonatal Screen. 2025 Dec 24;12(1):1. doi: 10.3390/ijns12010001 (PMC12821464; doi:10.3390/ijns12010001)
Supplement: Supplementary file 1 [file IJNS-12-00001-s001.zip]

Archive with 1 entries (1 files):
- IJNS-4034288-supplementary.pdf
